# Supplementary material for: Assessing the utility of a novel cortical marker of delay discounting (C-DD) in two independent samples of early adolescents: Links with externalizing pathology
Source: PLoS One. 2023 Sep 27;18(9):e0291868. doi: 10.1371/journal.pone.0291868 (PMC10529595; doi:10.1371/journal.pone.0291868)
Supplement: S1 Dataset — (XLSX) [file pone.0291868.s002.xlsx]

## Sheet: DataAvailability_Study2
ID	Sexatbirth	Age	CBCL_Externalizing	CBCL_Internalizing	CDD
1001A	1	11	4	4	-2.09597
1002A	1	13	0	2	-1.87711
1005A	1	11	8	24.2675	-2.67692
1006A	2	12	8	5	-1.01592
1007A	1	12	2	6	0.409755
1008A	1	12	4	3	0.31591
1013A	1	13	2	12	1.34439
1014A	1	12	15	9	4.4789
1016A	1	13	5	9	1.10025
1027A	2	13	1	2	-1.48206
1029A	1	13	5	5	0.397391
1031A	1	13	20	15	2.92148
1032A	1	12	10	2	0.876461
1033A	2	13	5	1	-0.631922
1034A	2	12	11	19	-1.58051
1035A	1	11	19	24.2675	3.48035
1035B	2	12	5	16	2.30262
1036A	2	12	19	16	0.580829
1037A	1	13	0	3	0.66631
1038A	1	13	2	4	-0.574048
1040A	1	13	12	8	2.5417
1042A	1	12	5	4	-0.429647
1043A	1	11	10	20	2.6267
1044A	1	13	1	12	-0.696595
1045A	1	11	2	7	-0.0218512
1046A	1	12	11	24.2675	-0.26124
1049A	1	11	0	2	-1.91264
1050A	1	13	4	2	-3.33986
1050B	2	14	10	9	2.21068
1051A	2	12	6	4	0.732341
1052A	2	12	16	21	1.46397
1053A	2	14	12	11	2.33398
1054A	1	11	4	4	-2.3713
1056A	2	14	8	13	-1.91826
1057A	2	12	6	0	-0.853745
1058A	1	13	15	16	-1.419
1059A	1	11	15	10	0.223917
1060A	2	13	8	4	-1.29076
1062A	1	11	3	4	0.48032
1063A	2	13	8	4	1.57854
1064A	2	14	7	5	1.66662
1065A	2	12	1	0	-0.105172
1066A	2	11	16	5	-1.57572
1067A	2	12	9	3	0.316365
1068A	2	13	8	13	0.0931859
1069A	2	13	3	12	-0.924304
1070A	2	12	1	0	1.90412
1072A	1	12	6	22	-0.564204
1073A	1	11	0	2	-1.56989
1073B	1	11	0	0	1.18759
1074A	1	12	1	1	-1.09181
1076A	2	11	16	10	-2.45126
1078A	1	11	6	2	0.0284961
1078B	2	14	3	1	1.19354
1086A	2	13	3	7	-4.05507
1087A	2	13	10	9	-1.85342
